# Supplementary material for: Effect of Arabinoxylan from Wastewater Generated during Vital Wheat Gluten Production on Liver Metabolism in Type 2 Diabetic Mice
Source: Foods. 2023 Jul 8;12(14):2640. doi: 10.3390/foods12142640 (PMC10378226; doi:10.3390/foods12142640)
Supplement: Supplementary file 1 [file foods-12-02640-s001.zip]

Archive with 1 entries (1 files):
- foods-2446613-supplementary.pdf
